# Supplementary material for: Cryptotermes (Isoptera, Kalotermitidae) on Espiritu Santo, Vanuatu: Redescription of Cryptotermes albipes (Holmgren & Holmgren) and description of Cryptotermes penaoru sp. n
Source: Zookeys. 2011 Nov 21;(148):31–40. doi: 10.3897/zookeys.148.1718 (PMC3264405; doi:10.3897/zookeys.148.1718)
Supplement: XML Treatment for Cryptotermes [file zookeys.148.1718-treatment1.xml]

<!DOCTYPE tp:taxon-treatment
  PUBLIC "-//TaxonX//DTD Taxonomic Treatment Publishing DTD v0 20100105//EN" "tax-treatment-NSO.dtd">
<tp:taxon-treatment xmlns:tp="http://www.plazi.org/taxpub"><tp:treatment-meta><mixed-citation publication-type="journal"><person-group><name><surname>Roisin</surname><given-names>Yves</given-names></name></person-group><article-title>
                    <italic>Cryptotermes</italic> (Isoptera, Kalotermitidae) on Espiritu Santo, Vanuatu: Redescription of 
                    <italic>Cryptotermes albipes</italic> (Holmgren &amp; Holmgren) and description of 
                    <italic>Cryptotermes penaoru</italic> sp. n.
                </article-title><source>Zookeys</source><day>21</day><month>11</month><year>2011</year><volume>2011</volume><issue>148</issue><fpage>31</fpage><lpage>40</lpage><pub-id pub-id-type="doi">10.3897/zookeys.148.1718</pub-id></mixed-citation></tp:treatment-meta><tp:nomenclature><label>Genus</label><tp:taxon-name>
                        <tp:taxon-name-part taxon-name-part-type="genus">Cryptotermes</tp:taxon-name-part>
                    		<object-id xmlns:xlink="http://www.w3.org/1999/xlink" xlink:type="simple">http://species-id.net/wiki/Cryptotermes</object-id>
                    </tp:taxon-name><tp:taxon-authority>Banks, 1906</tp:taxon-authority><tp:nomenclature-citation-list><tp:nomenclature-citation><tp:taxon-name>Cryptotermes</tp:taxon-name><comment> – Banks, 1906: 336. Type species, by monotypy: <italic><tp:taxon-name>Cryptotermes cavifrons</tp:taxon-name></italic> Banks, 1906.</comment></tp:nomenclature-citation><tp:nomenclature-citation><tp:taxon-name>Cryptotermes</tp:taxon-name><comment> Banks – <xref ref-type="bibr" rid="B12">Krishna 1961</xref>: 379–382, Figs 77–80 (redescription).</comment></tp:nomenclature-citation></tp:nomenclature-citation-list></tp:nomenclature><tp:treatment-sec sec-type="Stages"><title>Stages.</title><p>Imagos of <italic><tp:taxon-name>Cryptotermes</tp:taxon-name></italic> can be recognized by the combination of the following criteria: left imago mandible with anterior margin of third marginal tooth clearly longer than posterior margin of first plus second marginals, and media vein bending forward to join radial sector in middle of wing or beyond.</p><p>Soldiers of <italic><tp:taxon-name>Cryptotermes</tp:taxon-name></italic> have a phragmotic head (like those of <italic><tp:taxon-name>Calcaritermes</tp:taxon-name></italic>) and all fore tibial spurs approximately equal.</p></tp:treatment-sec><ref-list><ref id="B12"><mixed-citation xmlns:xlink="http://www.w3.org/1999/xlink" xlink:type="simple"><person-group><name name-style="western"><surname>Krishna</surname><given-names>K</given-names></name></person-group> (<year>1961</year>)<article-title> Generic revision and phylogenetic study of the family Kalotermitidae (Isoptera).</article-title><source>Bulletin of the American Museum of Natural History </source><volume>122</volume>: <fpage>303</fpage>-<lpage>408</lpage>.</mixed-citation></ref></ref-list></tp:taxon-treatment>
